# Supplementary material for: Effects of Golimumab and Ustekinumab on Circulating Dendritic Cell Migratory Capacity in Inflammatory Bowel Disease
Source: Biomedicines. 2023 Oct 18;11(10):2831. doi: 10.3390/biomedicines11102831 (PMC10603850; doi:10.3390/biomedicines11102831)
Supplement: Supplementary file 1 [file biomedicines-11-02831-s001.zip]

Archive with 1 entries (1 files):
- biomedicines-2644527-supplementary.pptx
